# Supplementary material for: Evaluation of Patellar Tendon Structural Changes following Biological Treatments: Secondary Analysis of Double-Blinded Clinical Trial of Bone Marrow Mesenchymal Stromal Cells and Leukocyte-Poor Platelet-Rich Plasma
Source: Biomedicines. 2024 Jul 18;12(7):1599. doi: 10.3390/biomedicines12071599 (PMC11275081; doi:10.3390/biomedicines12071599)
Supplement: Supplementary file 1 [file biomedicines-12-01599-s001.zip]

Archive with 1 entries (1 files):
- biomedicines-3067791-supplementary.pdf
